# Supplementary material for: ﻿Morphological and phylogenetic analyses reveal two new Alternaria species (Pleosporales, Pleosporaceae) in Alternaria section from Cucurbitaceae plants in China
Source: MycoKeys. 2024 Jul 22;107:125–39. doi: 10.3897/mycokeys.107.124814 (PMC11287080; doi:10.3897/mycokeys.107.124814)
Supplement: XML Treatment for Alternaria jingzhouensis [file mycokeys.107.124814-treatment1.xml]

<!DOCTYPE tp:taxon-treatment
  PUBLIC "-//TaxonX//DTD Taxonomic Treatment Publishing DTD v0 20100105//EN" "tax-treatment-NSO.dtd">
<tp:taxon-treatment xmlns:tp="http://www.plazi.org/taxpub"><tp:treatment-meta><kwd-group><label>Taxon classification</label><kwd>
                <named-content content-type="kingdom">Fungi</named-content>
              </kwd><kwd>
                <named-content content-type="order">Pleosporales</named-content>
              </kwd><kwd>
                <named-content content-type="family">Pleosporaceae</named-content>
              </kwd></kwd-group><mixed-citation publication-type="journal"><person-group><name><surname>Aung</surname><given-names>Sein Lai Lai</given-names></name><name><surname>Liu</surname><given-names>Feng-Yin</given-names></name><name><surname>Gou</surname><given-names>Ya-Nan</given-names></name><name><surname>Nwe</surname><given-names>Zin Mar</given-names></name><name><surname>Yu</surname><given-names>Zhi-He</given-names></name><name><surname>Deng</surname><given-names>Jian-Xin</given-names></name></person-group><article-title>﻿Morphological and phylogenetic analyses reveal two new <italic><tp:taxon-name><tp:taxon-name-part taxon-name-part-type="genus" reg="Alternaria">Alternaria</tp:taxon-name-part></tp:taxon-name></italic> species (<tp:taxon-name><tp:taxon-name-part taxon-name-part-type="order">Pleosporales</tp:taxon-name-part></tp:taxon-name>, <tp:taxon-name><tp:taxon-name-part taxon-name-part-type="family">Pleosporaceae</tp:taxon-name-part></tp:taxon-name>) in <italic><tp:taxon-name><tp:taxon-name-part taxon-name-part-type="genus" reg="Alternaria">Alternaria</tp:taxon-name-part></tp:taxon-name></italic> section from <tp:taxon-name><tp:taxon-name-part taxon-name-part-type="family">Cucurbitaceae</tp:taxon-name-part></tp:taxon-name> plants in China</article-title><source>MycoKeys</source><day>22</day><month>07</month><year>2024</year><volume>107</volume><fpage>125</fpage><lpage>139</lpage><pub-id pub-id-type="doi">10.3897/mycokeys.107.124814</pub-id></mixed-citation></tp:treatment-meta><tp:nomenclature><label>﻿</label><tp:taxon-name>
              <object-id xmlns:xlink="http://www.w3.org/1999/xlink" content-type="arpha" xlink:type="simple">D4E3DDD8-26E9-5A6C-969E-6CC03CAF933F</object-id>
              <tp:taxon-name-part taxon-name-part-type="genus" reg="Alternaria">Alternaria</tp:taxon-name-part>
              <tp:taxon-name-part taxon-name-part-type="species" reg="jingzhouensis">jingzhouensis</tp:taxon-name-part>
              <object-id xmlns:xlink="http://www.w3.org/1999/xlink" content-type="mycobank" xlink:type="simple">MycoBank No: 851272</object-id>
            </tp:taxon-name><tp:taxon-authority>S.L.L. Aung &amp; J.X. Deng</tp:taxon-authority><tp:taxon-status xmlns:xlink="http://www.w3.org/1999/xlink" xlink:type="simple">sp. nov.</tp:taxon-status><xref ref-type="fig" rid="F2">Fig. 2</xref></tp:nomenclature><tp:treatment-sec sec-type="material" id="SECID0E6JDI"><title>Type.</title><p>China, Hubei Province, Jingzhou city, Yangtze University (west campus) on infected leaves of <italic><tp:taxon-name><tp:taxon-name-part taxon-name-part-type="genus" reg="Citrullus">Citrullus</tp:taxon-name-part><tp:taxon-name-part taxon-name-part-type="species" reg="lanatus">lanatus</tp:taxon-name-part></tp:taxon-name></italic> 2022, F.Y Liu, (<abbrev xmlns:xlink="http://www.w3.org/1999/xlink" xlink:title="Fungi Herbarium of Yangtze University" id="ABBRID0EQKDI" xlink:type="simple">YZU</abbrev>-H-2022030, holotype), ex-type culture <abbrev xmlns:xlink="http://www.w3.org/1999/xlink" xlink:title="Fungi Herbarium of Yangtze University" id="ABBRID0EUKDI" xlink:type="simple">YZU</abbrev> 221144.</p></tp:treatment-sec><tp:treatment-sec sec-type="etymology" id="SECID0EYKDI"><title>Etymology.</title><p>Named after the collecting locality, Jingzhou (Hubei, China)</p></tp:treatment-sec><tp:treatment-sec sec-type="description" id="SECID0E4KDI"><title>Description.</title><p><bold><italic>Colonies</italic></bold> on <abbrev xmlns:xlink="http://www.w3.org/1999/xlink" xlink:title="potato dextrose agar" id="ABBRID0EILDI" xlink:type="simple">PDA</abbrev> (7 d at 25 °C) pale luteous to amber in the center, white at the edges, light to moderate rosy buff or pale saffron in reverse, cottony surface and 49–52 mm in diam., at 25 °C for 7 days (Fig. <xref ref-type="fig" rid="F2">2A, B</xref>). On <abbrev xmlns:xlink="http://www.w3.org/1999/xlink" xlink:title="potato carrot agar" id="ABBRID0EQLDI" xlink:type="simple">PCA</abbrev> (7 d at 22 °C), <bold><italic>conidiophores</italic></bold> arising from substrate, simple, straight or flexuous, light to olivaceous buff, 41–99 (–151) × 3.5–5 μm (x̄ = 73 × 4.4 µm, n = 20), <bold><italic>conidiogenous cells</italic></bold> 5–11 × 3–6 µm (x̄ = 8 × 4 µm, n = 20), mono- to polytretic, terminal, determinate, cylindrical, olivaceous buff, smooth, thin-walled, apically doliiform, with 1 conidiogenous locus cicatrized on conidial secession, sometimes swollen near conidiogenous loci; <bold><italic>conidia</italic></bold> 3–5 units per chain, arising from the apex or near the apex of the conidiophores or terminal hyphae, muriform, ellipsoidal, flask-shaped, rostrate, beaked, 28–51 × 11–21 μm (x̄ = 38 × 16.4, n = 50), with 1–4 transverse septa with 0–2 branching (Fig. <xref ref-type="fig" rid="F2">2C, E</xref>); On <abbrev xmlns:xlink="http://www.w3.org/1999/xlink" xlink:title="V8 juice agar" id="ABBRID0EBMDI" xlink:type="simple">V8A</abbrev> (7 d at 22 °C), <bold><italic>conidiophores</italic></bold> 40–94 × 4–7 μm (x̄ = 58 × 5, n = 20), simple, straight or flexuous, light to olivaceous buff; <bold><italic>conidiogenous cells</italic></bold> 5–13 × 3–6 µm (x̄ = 8 × 4 µm, n = 20), mono- to polytretic, terminal, determinate, cylindrical, olivaceous buff, smooth, thin-walled, apically doliiform, with 1 conidiogenous locus, sometimes swollen near conidiogenous loci cicatrized on conidial secession; <bold><italic>conidia</italic></bold> 3–5 units per chain, arising from the apex or near the apex of the conidiophores or terminal hyphae, muriform, ellipsoidal, flask-shaped, rostrate, beaked, 22–51 × 3–16 μm (x̄ = 33.9×13.2, n = 50), 1–6 transverse septa with 0–2 branching (Fig. <xref ref-type="fig" rid="F2">2D, F</xref>).</p><fig id="F2" position="float" orientation="portrait"><object-id xmlns:xlink="http://www.w3.org/1999/xlink" content-type="doi" xlink:type="simple">10.3897/mycokeys.107.124814.figure2</object-id><object-id xmlns:xlink="http://www.w3.org/1999/xlink" content-type="arpha" xlink:type="simple">94156C3A-D24D-54FF-B8FC-C6326685893A</object-id><label>Figure 2.</label><caption><p><italic><tp:taxon-name><tp:taxon-name-part taxon-name-part-type="genus" reg="Alternaria">Alternaria</tp:taxon-name-part><tp:taxon-name-part taxon-name-part-type="species" reg="jingzhouensis">jingzhouensis</tp:taxon-name-part></tp:taxon-name></italic> sp. nov. (ex-type <abbrev xmlns:xlink="http://www.w3.org/1999/xlink" xlink:title="Fungi Herbarium of Yangtze University" id="ABBRID0EFNDI" xlink:type="simple">YZU</abbrev> 221144) <bold>A, B</bold> seven-day-old culture on <abbrev xmlns:xlink="http://www.w3.org/1999/xlink" xlink:title="potato dextrose agar" id="ABBRID0ELNDI" xlink:type="simple">PDA</abbrev><bold>C, D</bold> conidiophores and conidia on <abbrev xmlns:xlink="http://www.w3.org/1999/xlink" xlink:title="potato carrot agar" id="ABBRID0ERNDI" xlink:type="simple">PCA</abbrev> and <abbrev xmlns:xlink="http://www.w3.org/1999/xlink" xlink:title="V8 juice agar" id="ABBRID0EVNDI" xlink:type="simple">V8A</abbrev>, respectively <bold>E, F</bold> conidia on <abbrev xmlns:xlink="http://www.w3.org/1999/xlink" xlink:title="potato carrot agar" id="ABBRID0E2NDI" xlink:type="simple">PCA</abbrev> and <abbrev xmlns:xlink="http://www.w3.org/1999/xlink" xlink:title="V8 juice agar" id="ABBRID0E6NDI" xlink:type="simple">V8A</abbrev>, respectively. Scale bars: 25 μm (<bold>E, F</bold>); 50 μm (<bold>C, D</bold>).</p></caption><graphic xmlns:xlink="http://www.w3.org/1999/xlink" xlink:href="mycokeys-107-125-g002.jpg" position="float" orientation="portrait" xlink:type="simple" id="oo_1097807.jpg"><uri content-type="original_file" xlink:type="simple">https://binary.pensoft.net/fig/1097807</uri></graphic></fig></tp:treatment-sec><tp:treatment-sec sec-type="Additional isolate examined" id="SECID0EMODI"><title>Additional isolate examined.</title><p>China, Hubei Province, Jingzhou city, Yangtze University (west campus) on infected leaves of <italic><tp:taxon-name><tp:taxon-name-part taxon-name-part-type="genus" reg="Citrullus">Citrullus</tp:taxon-name-part><tp:taxon-name-part taxon-name-part-type="species" reg="lanatus">lanatus</tp:taxon-name-part></tp:taxon-name></italic> 2022, F.Y Liu, living culture <abbrev xmlns:xlink="http://www.w3.org/1999/xlink" xlink:title="Fungi Herbarium of Yangtze University" id="ABBRID0E4ODI" xlink:type="simple">YZU</abbrev> 221145.</p></tp:treatment-sec><tp:treatment-sec sec-type="notes" id="SECID0EBPDI"><title>Notes.</title><p>Phylogenetically, <italic><tp:taxon-name><tp:taxon-name-part taxon-name-part-type="genus" reg="Alternaria">A.</tp:taxon-name-part><tp:taxon-name-part taxon-name-part-type="species" reg="jingzhouensis">jingzhouensis</tp:taxon-name-part></tp:taxon-name></italic> sp. nov. is different from its sister species <italic><tp:taxon-name><tp:taxon-name-part taxon-name-part-type="genus" reg="Alternaria">A.</tp:taxon-name-part><tp:taxon-name-part taxon-name-part-type="species" reg="baoshanensis">baoshanensis</tp:taxon-name-part></tp:taxon-name></italic>, <italic><tp:taxon-name><tp:taxon-name-part taxon-name-part-type="genus" reg="Alternaria">A.</tp:taxon-name-part><tp:taxon-name-part taxon-name-part-type="species" reg="koreana">koreana</tp:taxon-name-part></tp:taxon-name></italic>, <italic><tp:taxon-name><tp:taxon-name-part taxon-name-part-type="genus" reg="Alternaria">A.</tp:taxon-name-part><tp:taxon-name-part taxon-name-part-type="species" reg="momordicae">momordicae</tp:taxon-name-part></tp:taxon-name></italic> sp. nov., <italic><tp:taxon-name><tp:taxon-name-part taxon-name-part-type="genus" reg="Alternaria">A.</tp:taxon-name-part><tp:taxon-name-part taxon-name-part-type="species" reg="orobanches">orobanches</tp:taxon-name-part></tp:taxon-name></italic> and <italic><tp:taxon-name><tp:taxon-name-part taxon-name-part-type="genus" reg="Alternaria">A.</tp:taxon-name-part><tp:taxon-name-part taxon-name-part-type="species" reg="ovoidea">ovoidea</tp:taxon-name-part></tp:taxon-name></italic> based on sequences derived from seven genes (Fig. <xref ref-type="fig" rid="F1">1</xref>). After conducting a nucleotide pairwise comparison as recommended by <xref ref-type="bibr" rid="B10">Jeewon and Hyde (2016)</xref>, the present species can be readily distinguished from the closet species <italic><tp:taxon-name><tp:taxon-name-part taxon-name-part-type="genus" reg="Alternaria">A.</tp:taxon-name-part><tp:taxon-name-part taxon-name-part-type="species" reg="koreana">koreana</tp:taxon-name-part></tp:taxon-name></italic>, <italic><tp:taxon-name><tp:taxon-name-part taxon-name-part-type="genus" reg="Alternaria">A.</tp:taxon-name-part><tp:taxon-name-part taxon-name-part-type="species" reg="momordicae">momordicae</tp:taxon-name-part></tp:taxon-name></italic> sp. nov. and <italic><tp:taxon-name><tp:taxon-name-part taxon-name-part-type="genus" reg="Alternaria">A.</tp:taxon-name-part><tp:taxon-name-part taxon-name-part-type="species" reg="orobanches">orobanches</tp:taxon-name-part></tp:taxon-name></italic> constructed on any of the <abbrev xmlns:xlink="http://www.w3.org/1999/xlink" xlink:title="internal transcribed spacer rDNA region" id="ABBRID0ESSDI" xlink:type="simple">ITS</abbrev>, <italic>GAPDH</italic>, <italic><abbrev xmlns:xlink="http://www.w3.org/1999/xlink" xlink:title="translation elongation factor 1 alpha" id="ABBRID0EZSDI" xlink:type="simple">TEF1</abbrev></italic>, <italic><abbrev xmlns:xlink="http://www.w3.org/1999/xlink" xlink:title="RNA polymerase second largest subunit" id="ABBRID0E5SDI" xlink:type="simple">RPB2</abbrev></italic>, <italic>Alt a 1</italic>, <italic><abbrev xmlns:xlink="http://www.w3.org/1999/xlink" xlink:title="endopolygalacturonase gene" id="ABBRID0EFTDI" xlink:type="simple">EndoPG</abbrev></italic>, and OPA10-2 genes, which has 1 bp difference in the <abbrev xmlns:xlink="http://www.w3.org/1999/xlink" xlink:title="internal transcribed spacer rDNA region" id="ABBRID0EJTDI" xlink:type="simple">ITS</abbrev> region, 1 bp in <italic>GAPDH</italic>, 1 bp in <italic><abbrev xmlns:xlink="http://www.w3.org/1999/xlink" xlink:title="translation elongation factor 1 alpha" id="ABBRID0EQTDI" xlink:type="simple">TEF1</abbrev></italic>, 7 pb in <italic><abbrev xmlns:xlink="http://www.w3.org/1999/xlink" xlink:title="RNA polymerase second largest subunit" id="ABBRID0EVTDI" xlink:type="simple">RPB2</abbrev></italic>, 9 bp in <italic>Alt a1</italic>, 10 bp in <italic><abbrev xmlns:xlink="http://www.w3.org/1999/xlink" xlink:title="endopolygalacturonase gene" id="ABBRID0E3TDI" xlink:type="simple">EndoPG</abbrev></italic>, and 4 bp in OPA10-2 when compared with <italic><tp:taxon-name><tp:taxon-name-part taxon-name-part-type="genus" reg="Alternaria">A.</tp:taxon-name-part><tp:taxon-name-part taxon-name-part-type="species" reg="koreana">koreana</tp:taxon-name-part></tp:taxon-name></italic>, 1 bp in <italic>GAPDH</italic>, 4 bp in <italic><abbrev xmlns:xlink="http://www.w3.org/1999/xlink" xlink:title="RNA polymerase second largest subunit" id="ABBRID0EOUDI" xlink:type="simple">RPB2</abbrev></italic>, and 11 bp in OPA10-2 when compared with <italic><tp:taxon-name><tp:taxon-name-part taxon-name-part-type="genus" reg="Alternaria">A.</tp:taxon-name-part><tp:taxon-name-part taxon-name-part-type="species" reg="momordicae">momordicae</tp:taxon-name-part></tp:taxon-name></italic> sp. nov. and 49 bp differences in the <abbrev xmlns:xlink="http://www.w3.org/1999/xlink" xlink:title="internal transcribed spacer rDNA region" id="ABBRID0E4UDI" xlink:type="simple">ITS</abbrev> region when compared with sister species <italic><tp:taxon-name><tp:taxon-name-part taxon-name-part-type="genus" reg="Alternaria">A.</tp:taxon-name-part><tp:taxon-name-part taxon-name-part-type="species" reg="orobanches">orobanches</tp:taxon-name-part></tp:taxon-name></italic>. Morphologically, the species is distinct from <italic><tp:taxon-name><tp:taxon-name-part taxon-name-part-type="genus" reg="Alternaria">A.</tp:taxon-name-part><tp:taxon-name-part taxon-name-part-type="species" reg="baoshanensis">baoshanensis</tp:taxon-name-part></tp:taxon-name></italic>, <italic><tp:taxon-name><tp:taxon-name-part taxon-name-part-type="genus" reg="Alternaria">A.</tp:taxon-name-part><tp:taxon-name-part taxon-name-part-type="species" reg="koreana">koreana</tp:taxon-name-part></tp:taxon-name></italic>, and <italic><tp:taxon-name><tp:taxon-name-part taxon-name-part-type="genus" reg="Alternaria">A.</tp:taxon-name-part><tp:taxon-name-part taxon-name-part-type="species" reg="ovoidea">ovoidea</tp:taxon-name-part></tp:taxon-name></italic> as it produces conidia on a simple conidiogenous locus with occasionally longer beaks in a chain of 3–5 units, and from <italic><tp:taxon-name><tp:taxon-name-part taxon-name-part-type="genus" reg="Alternaria">A.</tp:taxon-name-part><tp:taxon-name-part taxon-name-part-type="species" reg="momordicae">momordicae</tp:taxon-name-part></tp:taxon-name></italic> sp. nov. by having shorter beaks (Table <xref ref-type="table" rid="T2">2</xref>).</p><table-wrap id="T2" position="float" orientation="portrait"><label>Table 2.</label><caption><p>Conidial features of the novel <italic><tp:taxon-name><tp:taxon-name-part taxon-name-part-type="genus" reg="Alternaria">Alternaria</tp:taxon-name-part></tp:taxon-name></italic> species proposed here and their closest relatives in section <tp:taxon-name><tp:taxon-name-part taxon-name-part-type="genus" reg="Alternaria"/><tp:taxon-name-part taxon-name-part-type="section" reg="Alternaria">Alternaria</tp:taxon-name-part></tp:taxon-name>.</p></caption><table id="TID0EIYAK" rules="all"><tbody><tr><th rowspan="2" colspan="1">Species</th><th rowspan="1" colspan="4">Conidia</th><th rowspan="2" colspan="1">Conidia per chain</th><th rowspan="2" colspan="1">Medium</th><th rowspan="2" colspan="1">Reference</th></tr><tr><th rowspan="1" colspan="1">Shape</th><th rowspan="1" colspan="1">Body (µm)</th><th rowspan="1" colspan="1">Beak (µm)</th><th rowspan="1" colspan="1">Septa</th></tr><tr><td rowspan="1" colspan="1">
                      <italic>
                        <tp:taxon-name><tp:taxon-name-part taxon-name-part-type="genus" reg="Alternaria">A.</tp:taxon-name-part><tp:taxon-name-part taxon-name-part-type="species" reg="baoshanensis">baoshanensis</tp:taxon-name-part></tp:taxon-name>
                      </italic>
                    </td><td rowspan="1" colspan="1">Subglobose to ellipsoidal, or subcylindrical to obpyriform</td><td rowspan="1" colspan="1">25–60 × 12–22</td><td rowspan="1" colspan="1">Short beak</td><td rowspan="1" colspan="1">3–6</td><td rowspan="1" colspan="1">1–3</td><td rowspan="1" colspan="1">
                      <abbrev xmlns:xlink="http://www.w3.org/1999/xlink" xlink:title="potato carrot agar" id="ABBRID0EZZDI" xlink:type="simple">PCA</abbrev>
                    </td><td rowspan="1" colspan="1">
                      <xref ref-type="bibr" rid="B16">Li et al. (2023)</xref>
                    </td></tr><tr><td rowspan="2" colspan="1">
                      <bold><italic><tp:taxon-name><tp:taxon-name-part taxon-name-part-type="genus" reg="Alternaria">A.</tp:taxon-name-part><tp:taxon-name-part taxon-name-part-type="species" reg="jingzhouensis">jingzhouensis</tp:taxon-name-part></tp:taxon-name></italic> sp. nov.</bold>
                    </td><td rowspan="2" colspan="1">
                      <bold>Ellipsoidal, flask-shaped, rostrate, beaked</bold>
                    </td><td rowspan="1" colspan="1">
                      <bold>28–51 × 11–21</bold>
                    </td><td rowspan="1" colspan="1">
                      <bold>2–7(–15)</bold>
                    </td><td rowspan="1" colspan="1">
                      <bold>1–4</bold>
                    </td><td rowspan="1" colspan="1">
                      <bold>3–5</bold>
                    </td><td rowspan="1" colspan="1">
                      <bold>
                        <abbrev xmlns:xlink="http://www.w3.org/1999/xlink" xlink:title="potato carrot agar" id="ABBRID0E22DI" xlink:type="simple">PCA</abbrev>
                      </bold>
                    </td><td rowspan="1" colspan="1">
                      <bold>Present study</bold>
                    </td></tr><tr><td rowspan="1" colspan="1">
                      <bold>22–51 × 3–16</bold>
                    </td><td rowspan="1" colspan="1">
                      <bold>3–7</bold>
                    </td><td rowspan="1" colspan="1">
                      <bold>1–6</bold>
                    </td><td rowspan="1" colspan="1">
                      <bold>3–5</bold>
                    </td><td rowspan="1" colspan="1">
                      <bold>
                        <abbrev xmlns:xlink="http://www.w3.org/1999/xlink" xlink:title="V8 juice agar" id="ABBRID0ED4DI" xlink:type="simple">V8A</abbrev>
                      </bold>
                    </td><td rowspan="1" colspan="1">
                      <bold>Present study</bold>
                    </td></tr><tr><td rowspan="1" colspan="1">
                      <italic>
                        <tp:taxon-name><tp:taxon-name-part taxon-name-part-type="genus" reg="Alternaria">A.</tp:taxon-name-part><tp:taxon-name-part taxon-name-part-type="species" reg="koreana">koreana</tp:taxon-name-part></tp:taxon-name>
                      </italic>
                    </td><td rowspan="1" colspan="1">Obovate to long ellipsoid</td><td rowspan="1" colspan="1">12.9–61.2×8.6–20.7</td><td rowspan="1" colspan="1">4.5–9.1</td><td rowspan="1" colspan="1">2–8</td><td rowspan="1" colspan="1">1–2</td><td rowspan="1" colspan="1">SNA</td><td rowspan="1" colspan="1">
                      <xref ref-type="bibr" rid="B32">Romain et al. (2022)</xref>
                    </td></tr><tr><td rowspan="2" colspan="1">
                      <bold><italic><tp:taxon-name><tp:taxon-name-part taxon-name-part-type="genus" reg="Alternaria">A.</tp:taxon-name-part><tp:taxon-name-part taxon-name-part-type="species" reg="momordicae">momordicae</tp:taxon-name-part></tp:taxon-name></italic> sp. nov.</bold>
                    </td><td rowspan="2" colspan="1">
                      <bold>Obclavate, inverted club-shaped</bold>
                    </td><td rowspan="1" colspan="1">
                      <bold>6–42 × 4–34</bold>
                    </td><td rowspan="1" colspan="1">
                      <bold>2–19.5</bold>
                    </td><td rowspan="1" colspan="1">
                      <bold>1–5</bold>
                    </td><td rowspan="1" colspan="1">
                      <bold>3–4</bold>
                    </td><td rowspan="1" colspan="1">
                      <bold>
                        <abbrev xmlns:xlink="http://www.w3.org/1999/xlink" xlink:title="potato carrot agar" id="ABBRID0EOAAK" xlink:type="simple">PCA</abbrev>
                      </bold>
                    </td><td rowspan="1" colspan="1">
                      <bold>Present study</bold>
                    </td></tr><tr><td rowspan="1" colspan="1">
                      <bold>24–61 × 10–17</bold>
                    </td><td rowspan="1" colspan="1"><bold>3–25.</bold>5</td><td rowspan="1" colspan="1">
                      <bold>1–5</bold>
                    </td><td rowspan="1" colspan="1">
                      <bold>3–4</bold>
                    </td><td rowspan="1" colspan="1">
                      <bold>
                        <abbrev xmlns:xlink="http://www.w3.org/1999/xlink" xlink:title="V8 juice agar" id="ABBRID0EWBAK" xlink:type="simple">V8A</abbrev>
                      </bold>
                    </td><td rowspan="1" colspan="1">
                      <bold>Present study</bold>
                    </td></tr><tr><td rowspan="1" colspan="1">
                      <italic>
                        <tp:taxon-name><tp:taxon-name-part taxon-name-part-type="genus" reg="Alternaria">A.</tp:taxon-name-part><tp:taxon-name-part taxon-name-part-type="species" reg="orobanches">orobanches</tp:taxon-name-part></tp:taxon-name>
                      </italic>
                    </td><td rowspan="1" colspan="1">Obclavate to ovoid</td><td rowspan="1" colspan="1">20–50 × 10–20</td><td rowspan="1" colspan="1">–</td><td rowspan="1" colspan="1">3–6</td><td rowspan="1" colspan="1">1–2</td><td rowspan="1" colspan="1">
                      <abbrev xmlns:xlink="http://www.w3.org/1999/xlink" xlink:title="potato carrot agar" id="ABBRID0ECDAK" xlink:type="simple">PCA</abbrev>
                    </td><td rowspan="1" colspan="1">
                      <xref ref-type="bibr" rid="B16">Li et al. (2023)</xref>
                    </td></tr><tr><td rowspan="1" colspan="1">
                      <italic>
                        <tp:taxon-name><tp:taxon-name-part taxon-name-part-type="genus" reg="Alternaria">A.</tp:taxon-name-part><tp:taxon-name-part taxon-name-part-type="species" reg="ovoidea">ovoidea</tp:taxon-name-part></tp:taxon-name>
                      </italic>
                    </td><td rowspan="1" colspan="1">Ovoid</td><td rowspan="1" colspan="1">48–65 × 15.5–30</td><td rowspan="1" colspan="1">–</td><td rowspan="1" colspan="1">1–3</td><td rowspan="1" colspan="1">1</td><td rowspan="1" colspan="1">
                      <abbrev xmlns:xlink="http://www.w3.org/1999/xlink" xlink:title="potato dextrose agar" id="ABBRID0EREAK" xlink:type="simple">PDA</abbrev>
                    </td><td rowspan="1" colspan="1">
                      <xref ref-type="bibr" rid="B15">Li et al. (2022)</xref>
                    </td></tr></tbody></table></table-wrap></tp:treatment-sec><tp:treatment-sec><!--Section generated to contain objects referenced in tp:taxon-treatment.--><fig id="F1" position="float" orientation="portrait"><object-id xmlns:xlink="http://www.w3.org/1999/xlink" content-type="doi" xlink:type="simple">10.3897/mycokeys.107.124814.figure1</object-id><object-id xmlns:xlink="http://www.w3.org/1999/xlink" content-type="arpha" xlink:type="simple">96ED81AE-7DB2-5E05-833C-256C047513BE</object-id><label>Figure 1.</label><caption><p>Phylogenetic tree of the <italic><tp:taxon-name><tp:taxon-name-part taxon-name-part-type="genus" reg="Alternaria">Alternaria</tp:taxon-name-part></tp:taxon-name></italic> species most related to the new taxa based on maximum likelihood analysis using the combined gene sequences of <abbrev xmlns:xlink="http://www.w3.org/1999/xlink" xlink:title="internal transcribed spacer rDNA region" id="ABBRID0EHEDI" xlink:type="simple">ITS</abbrev>, <italic>GAPDH</italic>, <italic><abbrev xmlns:xlink="http://www.w3.org/1999/xlink" xlink:title="translation elongation factor 1 alpha" id="ABBRID0EOEDI" xlink:type="simple">TEF1</abbrev></italic>, <italic><abbrev xmlns:xlink="http://www.w3.org/1999/xlink" xlink:title="RNA polymerase second largest subunit" id="ABBRID0ETEDI" xlink:type="simple">RPB2</abbrev></italic>, <italic>Alt a 1</italic>, <italic><abbrev xmlns:xlink="http://www.w3.org/1999/xlink" xlink:title="endopolygalacturonase gene" id="ABBRID0E1EDI" xlink:type="simple">EndoPG</abbrev></italic> and OPA10-2 which rooted with <italic><tp:taxon-name><tp:taxon-name-part taxon-name-part-type="genus" reg="Alternaria">Alternaria</tp:taxon-name-part><tp:taxon-name-part taxon-name-part-type="species" reg="alternantherae">alternantherae</tp:taxon-name-part></tp:taxon-name></italic> (CBS 124392) from sect. <tp:taxon-name><tp:taxon-name-part taxon-name-part-type="genus" reg="Alternaria"/><tp:taxon-name-part taxon-name-part-type="section" reg="Alternantherae">Alternantherae</tp:taxon-name-part></tp:taxon-name>. The Bayesian posterior probabilities &gt;0.60 (<abbrev xmlns:xlink="http://www.w3.org/1999/xlink" xlink:title="posterior probability" id="ABBRID0ESFDI" xlink:type="simple">PP</abbrev>) and bootstrap support values &gt;60 (<abbrev xmlns:xlink="http://www.w3.org/1999/xlink" xlink:title="bootstrap" id="ABBRID0EWFDI" xlink:type="simple">BS</abbrev>) are given at the nodes (<abbrev xmlns:xlink="http://www.w3.org/1999/xlink" xlink:title="posterior probability" id="ABBRID0E1FDI" xlink:type="simple">PP</abbrev>/<abbrev xmlns:xlink="http://www.w3.org/1999/xlink" xlink:title="bootstrap" id="ABBRID0E5FDI" xlink:type="simple">BS</abbrev>). The novel species are highlighted in bold. Ex-type isolates are marked with a superscript T and Representative isolates are marked with a superscript R.</p></caption><graphic xmlns:xlink="http://www.w3.org/1999/xlink" xlink:href="mycokeys-107-125-g001.jpg" position="float" orientation="portrait" xlink:type="simple" id="oo_1097806.jpg"><uri content-type="original_file" xlink:type="simple">https://binary.pensoft.net/fig/1097806</uri></graphic></fig></tp:treatment-sec><ref-list><ref id="B10"><mixed-citation xmlns:xlink="http://www.w3.org/1999/xlink" xlink:type="simple"><person-group><name name-style="western"><surname>Jeewon</surname><given-names>R</given-names></name><name name-style="western"><surname>Hyde</surname><given-names>KD</given-names></name></person-group> (<year>2016</year>) <article-title>Establishing species boundaries and new taxa among fungi: Recommendations to resolve taxonomic ambiguities.</article-title><source>Mycosphere</source><volume>7</volume>(<issue>11</issue>): <fpage>1669</fpage>–<lpage>1677</lpage>. <ext-link xlink:href="10.5943/mycosphere/7/11/4" ext-link-type="doi" xlink:type="simple">https://doi.org/10.5943/mycosphere/7/11/4</ext-link></mixed-citation></ref><ref id="B16"><mixed-citation xmlns:xlink="http://www.w3.org/1999/xlink" xlink:type="simple"><person-group><name name-style="western"><surname>Li</surname><given-names>JF</given-names></name><name name-style="western"><surname>Jiang</surname><given-names>HB</given-names></name><name name-style="western"><surname>Jeewon</surname><given-names>R</given-names></name><name name-style="western"><surname>Hongsanan</surname><given-names>S</given-names></name><name name-style="western"><surname>Bhat</surname><given-names>DJ</given-names></name><name name-style="western"><surname>Tang</surname><given-names>SM</given-names></name><name name-style="western"><surname>Lumyong</surname><given-names>S</given-names></name><name name-style="western"><surname>Mortimer</surname><given-names>PE</given-names></name><name name-style="western"><surname>Xu</surname><given-names>JC</given-names></name><name name-style="western"><surname>Camporesi</surname><given-names>E</given-names></name><name name-style="western"><surname>Bulgakov</surname><given-names>TS</given-names></name><name name-style="western"><surname>Zhao</surname><given-names>GJ</given-names></name><name name-style="western"><surname>Suwannarach</surname><given-names>N</given-names></name><name name-style="western"><surname>Phookamsak</surname><given-names>R</given-names></name></person-group> (<year>2023</year>) <article-title><italic><tp:taxon-name><tp:taxon-name-part taxon-name-part-type="genus">Alternaria</tp:taxon-name-part></tp:taxon-name></italic>: Update on species limits, evolution, multi-locus phylogeny, and classification.</article-title><source>Studies in <tp:taxon-name><tp:taxon-name-part taxon-name-part-type="kingdom">Fungi</tp:taxon-name-part></tp:taxon-name></source><volume>8</volume>(<issue>1</issue>): <fpage>1</fpage>–<lpage>61</lpage>. <ext-link xlink:href="10.48130/SIF-2023-0001" ext-link-type="doi" xlink:type="simple">https://doi.org/10.48130/SIF-2023-0001</ext-link></mixed-citation></ref><ref id="B32"><mixed-citation xmlns:xlink="http://www.w3.org/1999/xlink" xlink:type="simple"><person-group><name name-style="western"><surname>Romain</surname><given-names>BBND</given-names></name><name name-style="western"><surname>Hassan</surname><given-names>O</given-names></name><name name-style="western"><surname>Kim</surname><given-names>JS</given-names></name><name name-style="western"><surname>Chang</surname><given-names>T</given-names></name></person-group> (<year>2022</year>) <article-title><italic><tp:taxon-name><tp:taxon-name-part taxon-name-part-type="genus">Alternaria</tp:taxon-name-part><tp:taxon-name-part taxon-name-part-type="species">koreana</tp:taxon-name-part></tp:taxon-name></italic> sp. nov., a new pathogen isolated from leaf spot of ovate-leaf <tp:taxon-name><tp:taxon-name-part taxon-name-part-type="genus">Atractylodes</tp:taxon-name-part></tp:taxon-name> in South Korea.</article-title><source>Molecular Biology Reports</source><volume>49</volume>(<issue>1</issue>): <fpage>413</fpage>–<lpage>420</lpage>. <ext-link xlink:href="10.1007/s11033-021-06887-9" ext-link-type="doi" xlink:type="simple">https://doi.org/10.1007/s11033-021-06887-9</ext-link></mixed-citation></ref><ref id="B15"><mixed-citation xmlns:xlink="http://www.w3.org/1999/xlink" xlink:type="simple"><person-group><name name-style="western"><surname>Li</surname><given-names>J</given-names></name><name name-style="western"><surname>Phookamsak</surname><given-names>R</given-names></name><name name-style="western"><surname>Jiang</surname><given-names>H</given-names></name><name name-style="western"><surname>Bhat</surname><given-names>DJ</given-names></name><name name-style="western"><surname>Camporesi</surname><given-names>E</given-names></name><name name-style="western"><surname>Lumyong</surname><given-names>S</given-names></name><name name-style="western"><surname>Kumla</surname><given-names>J</given-names></name><name name-style="western"><surname>Hongsanan</surname><given-names>S</given-names></name><name name-style="western"><surname>Mortimer</surname><given-names>PE</given-names></name><name name-style="western"><surname>Xu</surname><given-names>J</given-names></name><name name-style="western"><surname>Suwannarach</surname><given-names>N</given-names></name></person-group> (<year>2022</year>) <article-title>Additions to the Inventory of the Genus <tp:taxon-name><tp:taxon-name-part taxon-name-part-type="genus">Alternaria</tp:taxon-name-part><tp:taxon-name-part taxon-name-part-type="infraspecific-rank">Section</tp:taxon-name-part><tp:taxon-name-part taxon-name-part-type="section">Alternaria</tp:taxon-name-part></tp:taxon-name> (<tp:taxon-name><tp:taxon-name-part taxon-name-part-type="family">Pleosporaceae</tp:taxon-name-part></tp:taxon-name>, <tp:taxon-name><tp:taxon-name-part taxon-name-part-type="order">Pleosporales</tp:taxon-name-part></tp:taxon-name>) in Italy.</article-title><source>Journal of <tp:taxon-name><tp:taxon-name-part taxon-name-part-type="kingdom">Fungi</tp:taxon-name-part></tp:taxon-name> (Basel, Switzerland)</source><volume>8</volume>(<issue>9</issue>): <fpage>898</fpage>. <ext-link xlink:href="10.3390/jof8090898" ext-link-type="doi" xlink:type="simple">https://doi.org/10.3390/jof8090898</ext-link></mixed-citation></ref></ref-list></tp:taxon-treatment>
